# Supplementary material for: Gene SH3BGRL3 regulates acute myeloid leukemia progression through circRNA_0010984 based on competitive endogenous RNA mechanism
Source: Front Cell Dev Biol. 2023 Jun 12;11:1173491. doi: 10.3389/fcell.2023.1173491 (PMC10313326; doi:10.3389/fcell.2023.1173491)
Supplement: Supplementary file 2 [file Table3.xlsx]

## Sheet: Sheet1
Comparison of mRNAs in two gene expression datasets(Targetscan,microT).
Targetscan	microT
C3orf38	EIF4G3
ELAVL4	PTP4A2
SLC16A2	MYCBP
GREM2	ATPAF1
EIF4G3	SERBP1
RPN1	ZRANB2
ZFP36L2	CTBS
LRAT	BCL10
POU3F1	ODF2L
MXI1	SELENOF
HNF1B	TMED5
HOXA5	SASS6
ISL2	PSRC1
FOXF1	CSDE1
YBX1	NOTCH2
PLEKHA3	OTUD7B
LRP5	RIT1
UBE2E2	TADA1
DESI1	VAMP4
IFT20	RC3H1
TMEM55A	TOR1AIP2
PAX2	TPR
PIPOX	ELK4
MOB1A	YOD1
C19orf44	LPGAT1
KCNE3	RAB3GAP2
SHOX2	ENAH
USPL1	ITPKB
ATXN7	CCSAP
ATP1B1	SIPA1L2
CEPT1	GREM2
C8orf86	ZNF695
CCDC39	CAMTA1
POU4F1	PDPN
PAX6	STX12
SLC11A2	ZMYM4
PDE4D	AGO1
RBM24	MAP7D1
HSPH1	AKIRIN1
CHSY1	RLF
ACN9	CCDC30
MAL2	YBX1
TSC22D2	NFIA
IGFBP4	USP1
ELAVL2	NEXN
ZBTB20	ADGRL2
RASSF4	MTF2
PRKD1	AHCYL1
RBPJ	NOTCH2NL
EIF4H	ITGA10
LYSMD3	SNX27
TMEM26	UHMK1
JAK2	POGK
TIMM8A	ATP1B1
GRIN2B	C1orf112
FAM175B	KLHL20
CAST	RALGPS2
C15orf41	XPR1
AC140061.12	IPO9
RASSF8	CNIH4
AL117190.3	MAP10
HOXA3	MAP3K21
HLCS	DIP2C
CNIH4	UPF2
OTP	ITGA8
UBE3A	MPP7
MATR3	SVIL
KLF4	ARHGAP12
AKIRIN1	CUL2
KLF5	SGMS1
GRIK2	CCDC6
C7orf55-LUC7L2	JMJD1C
WWC2	HERC4
HERPUD1	SAR1A
YAP1	MYOF
PDGFA	ERLIN1
LUC7L2	NT5C2
LSM12	SH3PXD2A
RMDN3	CCDC186
QKI	CTBP2
XPR1	EBF3
PIAS1	WDR37
PITPNA	CACNB2
INSIG2	APBB1IP
UST	PHYHIPL
AP1AR	DDX50
RS1	MCU
PACSIN1	SAMD8
ZFPM2	CCSER2
EIF1	2022-03-05
KLHL3	WBP1L
SLC2A8	AS3MT
HAS2	BORCS7-ASMT
ASCL1	MXI1
SGMS1	NHLRC2
CCDC176	AL162407.1
TCF12	TRIM66
SENP2	SOX6
USP1	PAX6
CCDC117	CELF1
GPR39	CPT1A
SYP	RAB6A
TCF4	PGM2L1
PDGFC	RAB30
YWHAZ	DLG2
C17orf85	SYTL2
SPRY3	FZD4
GATAD2A	CTSC
SPAG9	SESN3
AC006372.1	FAM76B
GMFB	CCDC82
IKZF4	DCUN1D5
RGS16	ARHGAP32
ANKHD1	CAPRIN1
INSM1	TSPAN18
HIVEP2	ZFP91
EBF3	FAM111B
GATA6	LRP5
DIAPH2	TMEM135
CSNK2A1	FAT3
KCNAB3	C11orf54
SOCS5	YAP1
UBA2	CUL5
VAT1L	PAFAH1B2
KCNJ3	ARHGEF12
SKI	LDHB
SP1	ITPR2
ACSL3	CAPRIN2
EPB41L2	CPNE8
SERBP1	BIN2
RBM47	SMARCC2
FLG2	NEMP1
HS3ST3B1	BBS10
MEIS1	POC1B
ZFYVE26	MPHOSPH9
ELK4	H2AFJ
CSRNP2	STRAP
FZD4	AEBP2
SYNJ2BP	PDE3A
ATG2B	RASSF8
ADAT2	STK38L
PPAP2B	CCDC91
ARAP2	DNM1L
KLLN	ARID2
SYPL2	LARP4
SCN2B	SP1
AKAP1	HOXC10
C15orf54	HOXC4
PDPK1	ORMDL2
AHR	NXPH4
DPY19L3	MDM2
ATXN7L1	C12orf29
MSI1	DRAM1
AEBP2	MLEC
NR5A2	SKA3
RP11-1055B8.7	ZDHHC20
KIAA1199	HSPH1
MAPRE2	ANKRD10
CTBP2	ZMYM2
ZFHX4	USPL1
ABI2	KLF5
STX7	RAP2A
MLK4	PRKD1
PDE11A	SEC23A
EHMT1	TRAPPC6B
SHANK3	VCPKMT
ELAVL3	PYGL
NFIA	EXOC5
GPATCH2L	PPP2R5E
DIP2C	ZFYVE26
PATZ1	SYNJ2BP
RNASEH2B	ENTPD5
SYTL3	MLH3
MSL2	GTF2A1
BMPR2	BTBD7
GREB1L	DICER1
DNAJC16	ATG2B
RTF1	HSP90AA1
B3GAT2	PPP1R13B
ARL4C	G2E3
SOCS4	ARHGAP5
NBEA	PNN
VTI1A	LRR1
PTPN3	TMX1
ZRANB1	SAMD4A
ATXN1	SOCS4
C7orf60	PPM1A
SOX12	CHURC1
SEMA6D	FUT8
TSC1	GPHN
CCND2	MPP5
PRPF4B	EIF2S1
PDE3A	PCNX1
MBNL1	DNAL1
TBC1D9	JDP2
RORB	GPATCH2L
ATG14	TMEM87A
TRPS1	CEP152
FRRS1	MYO5C
SOX21	NEDD4
MYO9A	ICE2
RBM48	RORA
CEP41	MYO9A
ENAH	CHSY1
JUND	PCSK6
CREBZF	C15orf41
KLHL9	SPRED1
NR6A1	FAM98B
MIER3	THBS1
TNPO3	EIF3J
LPHN1	BLOC1S6
CYP7B1	FGF7
PTPN4	TCF12
PLXNA4	MINDY2
NLK	DIS3L
TMEM65	ARIH1
DST	FBXO22
MLLT1	IREB2
MPP5	MEF2A
FKBP5	USP7
ANGEL2	PALB2
SFXN1	BRD7
FAM168B	ZFHX3
MBNL3	PDPK1
LDLRAD4	TNRC6A
GRM5	PAPD5
BNC2	SNTB2
SETBP1	CYB5B
SLC4A4	NFAT5
WNT8B	DDX19B
EIF3H	AC012184.2
ARHGAP35	CRISPLD2
SHB	PITPNA
CASZ1	METTL16
CDK5R1	NCBP3
CYB5B	NCOR1
TEAD1	ULK2
NOTCH2	USP22
SOX6	NUFIP2
BACH2	BRCA1
EXT2	LSM12
CCDC171	GPATCH8
ERC1	CDC27
NFIX	HOXB3
KLF8	HOXB9
PURB	SPOP
MED13	SPAG9
AP1S1	MMD
BCORL1	MED13
PDK3	SMURF2
DLG3	JPT1
SLC7A11	PAFAH1B1
KIAA1549L	USP6
PPARGC1B	HS3ST3B1
LHX9	NLK
SOGA3	PIPOX
SETX	TAOK1
UNC13A	SUZ12
COL4A4	SLFN5
EMC3	TADA2A
SLC31A1	IGFBP4
KLF12	YPEL2
CPPED1	DCAF7
ARHGEF12	DDX42
DACH1	KCNJ2
SAR1A	BAHCC1
RBM27	FOXK2
CDC37L1	THOC1
AGPS	GAREM1
PHLDA1	ZSCAN30
HOXD12	RPRD1A
HNRNPD	SMAD2
SRRM3	MBD2
OTUD7B	TCF4
CORO2A	LMAN1
ING5	KDSR
PRDM16	SMIM21
GOSR1	USP14
FAM83F	MIB1
INSR	GATA6
LMLN	RNF125
PDE5A	C18orf54
NUFIP2	RAB27B
MAP3K1	ONECUT2
TNPO1	PIP5K1C
IKZF3	RANBP3
NDUFB9	INSR
GTDC1	JUND
SGIP1	TMEM161A
YWHAB	ZNF829
AP5M1	LRFN1
CADM1	POU2F2
RNF126	NFIX
VPS53	CLEC17A
SLC25A12	CEBPG
GALNT15	ARHGAP35
NAT10	NUCB1
IGSF10	AC020915.1
SOX14	ZNF8
IFT74	AC020915.5
ORMDL2	ERVK3-1
CHD7	GTF3C2
CBX2	EIF2AK2
ZNF366	SRSF7
	SOS1
	MAP4K3
	THUMPD2
	ZFP36L2
	PPP4R3B
	PNPT1
	SERTAD2
	SPRED2
	WDR92
	MOB1A
	MGAT4A
	UXS1
	STAM2
	RBMS1
	FIGN
	SCN3A
	STK39
	TLK1
	ZNF385B
	ERBB4
	IKZF2
	FN1
	EPHA4
	HDAC4
	CENPO
	WDR43
	BIRC6
	SOCS5
	PPP1R21
	OTX1
	MEIS1
	PCYOX1
	SMYD1
	GCC2
	DDX18
	INSIG2
	PTPN4
	HNMT
	SPOPL
	KIF5C
	B3GALT1
	MAP3K20
	AGPS
	PLEKHA3
	BMPR2
	NBEAL1
	ABI2
	ACSL3
	SH3BP4
	ING5
	AL121758.1
	SRXN1
	NAPB
	RBM39
	CHD6
	B4GALT5
	TMEM189-UBE2V1
	UBE2V1
	ATRN
	PLCB4
	SPTLC3
	TOP1
	SRSF6
	YWHAB
	HLCS
	CXADR
	MORC3
	TTC3
	DYRK1A
	PITPNB
	PATZ1
	TOB2
	DESI1
	TCF20
	CCDC117
	TNRC6B
	OXTR
	EMC3
	PBRM1
	UBA3
	ROBO1
	PROS1
	ABI3BP
	CIP2A
	GCSAM
	ZBTB20
	GOLGB1
	SNX4
	RPN1
	MSL2
	PLSCR1
	CP
	IFT80
	B3GALNT1
	EIF5A2
	ABCC5
	CLDN1
	MB21D2
	TCTEX1D2
	AC069257.3
	UBXN7
	NCBP2
	CHL1
	ITPR1
	MKRN2
	EAF1
	UBE2E2
	RBMS3
	XYLB
	NKTR
	KIF15
	CCDC66
	ATXN7
	CADM2
	C3orf38
	ADGRG7
	BBX
	QTRT2
	RAB7A
	PCCB
	ARMC8
	TSC22D2
	EIF2A
	MBNL1
	PIK3CA
	USP13
	B3GNT5
	MAP3K13
	SENP2
	LPP
	IL1RAP
	FYTTD1
	ZNF518B
	LCORL
	PPARGC1A
	ARAP2
	APBB2
	KDR
	NUP54
	CCNI
	CNOT6L
	PAQR3
	HNRNPDL
	ELOVL6
	PDE5A
	ANKRD50
	MFSD8
	SLC7A11
	TBC1D9
	FAM198B
	NPY1R
	DCTD
	CPEB2
	RBPJ
	N4BP2
	KIT
	REST
	ADGRL3
	STBD1
	FAM47E-STBD1
	FRAS1
	SMARCAD1
	BMPR1B
	SGMS2
	AP1AR
	METTL14
	USP38
	LRAT
	SPCS3
	WWC2
	GOLPH3
	PRLR
	RICTOR
	DAB2
	CCL28
	MIER3
	PDE4D
	ARRDC3
	RIOK2
	SLCO4C1
	LOX
	FBN2
	RAPGEF6
	SPOCK1
	LRRTM2
	LARS
	DPYSL3
	GABRB2
	OTULIN
	DNAJC21
	NIPBL
	ZNF131
	NDUFS4
	MTREX
	ERBIN
	MAST4
	MAP1B
	TNPO1
	FCHO2
	PDE8B
	AC022414.1
	PAPD4
	RASA1
	POLR3G
	NR2F1
	RHOBTB3
	CAST
	LNPEP
	CAMK4
	DCP2
	RAD50
	AC116366.3
	KDM3B
	MATR3
	ANKHD1
	ANKHD1-EIF4EBP3
	RBM27
	SPINK13
	ARHGEF37
	PPARGC1B
	CYFIP2
	UBLCP1
	SFXN1
	SSR1
	ATXN1
	DEK
	IP6K3
	C6orf106
	SUPT3H
	CRISP3
	TRAM2
	DST
	TMEM30A
	SNAP91
	RNGTT
	BVES
	REV3L
	CEP85L
	MCM9
	KIAA0408
	AL096711.2
	CTGF
	HBS1L
	MAP3K5
	REPS1
	HIVEP2
	SHPRH
	PDE10A
	MPC1
	PRPF4B
	JARID2
	RBM24
	TRIM39
	RUNX2
	PHF3
	FAM135A
	RIMS1
	PRDM1
	CRYBG1
	MFSD4B
	NT5DC1
	NUS1
	ASF1A
	NCOA7
	PDE7B
	UST
	QKI
	PDGFA
	FAM126A
	HOXA3
	HOXA5
	HOXA7
	INHBA
	TMED4
	PURB
	ZNF680
	CACNA2D1
	SEMA3D
	KIAA1324L
	SAMD9
	PON3
	ORC5
	PNPLA8
	THAP5
	BMT2
	ZNF800
	SLC35B4
	CNOT4
	MTPN
	HIPK2
	KMT2C
	LMBR1
	TMEM106B
	CBX3
	TAX1BP1
	NIPSNAP2
	EIF4H
	PTPN12
	DBF4
	ADAM22
	MEST
	LUC7L2
	C7orf55-LUC7L2
	TMEM178B
	INSIG1
	NOM1
	XKR6
	MTUS1
	PSD3
	PNMA2
	SARAF
	RB1CC1
	ASPH
	JPH1
	ZNF704
	MMP16
	NBN
	YWHAZ
	EXT1
	HAS2
	DERL1
	GATA4
	TCIM
	SGK3
	SULF1
	ZFHX4
	LRRCC1
	NECAB1
	OTUD6B
	INTS8
	MTDH
	VPS13B
	ATP6V1C1
	FZD6
	RNF139
	KIAA2026
	NFIB
	PSIP1
	ELAVL2
	TOPORS
	ZFAND5
	NMRK1
	KLF4
	PTPN3
	CDK5RAP2
	STRBP
	SETX
	TSC1
	SEC16A
	JAK2
	UNC13B
	FAM122A
	VPS13A
	NR4A3
	TMEFF1
	MSANTD3-TMEFF1
	SLC44A1
	ZNF462
	FAM206A
	PALM2-AKAP2
	AKAP2
	UGCG
	SNX30
	GAPVD1
	DMD
	DYNLT3
	SLC35A2
	SPIN3
	ARHGEF9
	RLIM
	RBM41
	ACSL4
	AMOT
	MBNL3
	MMGT1
	FGF13
	PDHA1
	AR
	DLG3
	CSTF2
	NXT2
	IL13RA1
	ZBTB33
	XIAP
	STAG2
	PHF6
	SLC9A6
	HMGB3
