# Supplementary material for: Gene SH3BGRL3 regulates acute myeloid leukemia progression through circRNA_0010984 based on competitive endogenous RNA mechanism
Source: Front Cell Dev Biol. 2023 Jun 12;11:1173491. doi: 10.3389/fcell.2023.1173491 (PMC10313326; doi:10.3389/fcell.2023.1173491)
Supplement: Supplementary file 6 [file Table1.xlsx]

## Sheet: Sheet1
Supplementary Table s1 Detailed characteristics of newly diagnosed blood disease patients (AML) and healthy people
Case No.	Age(Y)	Gender	Diagnose
127	34	M	AML
109	43	M	AML
104	46	F	AML
122	64	F	AML
106	16	F	AML
107	50	M	AML
136	52	M	AML
130	64	M	AML
25	47	F	AML
23	45	F	AML
12	63	M	AML
128	13	M	AML
98	68	M	AML
36	25	M	Healthy
33	53	F	Healthy
22	45	M	Healthy
20	65	F	Healthy
19	21	F	Healthy
16	37	M	Healthy
37	55	F	Healthy
34	47	F	Healthy
30	36	F	Healthy
29	35	F	Healthy
28	32	F	Healthy
17	24	F	Healthy
31	37	F	Healthy
Y, year; M, male; F, female; AML, Acute myeloid leukemia
